# Supplementary material for: Nlp-dependent ER-to-Golgi transport
Source: Int J Biol Sci. 2024 May 11;20(8):2881–903. doi: 10.7150/ijbs.91792 (PMC11186355; doi:10.7150/ijbs.91792)
Supplement: Supplementary file 2 — Supplementary videos. [file ijbsv20p2881s2.zip]

Archive with 6 entries (5 files):
- Supplemental videos/Supplemental video 1.mp4
- Supplemental videos/Supplemental video 2.mp4
- Supplemental videos/Supplemental video 3.mp4
- Supplemental videos/Supplemental video 4.mp4
- Supplemental videos/Supplemental video 5.mp4
- Supplemental videos/
